# Supplementary material for: The time sensitivity of aspirational interventions: Evidence from a role-modeling RCT
Source: PLoS One. 2026 Jun 15;21(6):e0350832. doi: 10.1371/journal.pone.0350832 (PMC13268185; doi:10.1371/journal.pone.0350832)
Supplement: S1 File — (TEX) [file pone.0350832.s001.tex]

\label{app:tables}

\begin{center}
\resizebox{\textwidth}{!}{%

\begin{tikzpicture}[
    node distance=1.3cm,
    box/.style={
        draw,
        rectangle,
        align=center,
        font=\small,
        minimum height=3em,
        text width=7em
    },
    >=Stealth
]

\node[box] (n1) {Baseline sample of\\246 students};
\node[box, right=of n1] (n2) {Endline sample of\\121 students};
\node[box, right=of n2] (n3) {Follow-up sample\\of 101 students};
\node[box, right=of n3] (n4) {Follow-up sample\\of 101 students};

\draw[->] (n1) -- (n2);
\draw[->] (n2) -- (n3);
\draw[->] (n3) -- (n4);

\node[below=0.5cm of n1, font=\footnotesize] {10/2020};
\node[below=0.5cm of n2, font=\footnotesize] {10/2020};
\node[below=0.5cm of n3, font=\footnotesize] {11/2020};
\node[below=0.5cm of n4, font=\footnotesize] {11/2020};

\end{tikzpicture}}

\captionof{figure}{Study timeline and sample sizes across baseline, endline, and follow-up periods}
\label{fig:phases}
\end{center}

\begin{figure}[htbp]
\centering
%\includegraphics[width=\textwidth]{distribution_main_outcomes_baseline.png}
%\caption{Distributions of the main outcome variables at baseline. The figure reports the baseline distributions of the four psychological outcomes and the two effort outcomes used in the main analysis. Histograms with kernel-density overlays are shown for the continuous standardized outcomes, while bar plots are shown for the binary effort measures. The figure uses the full baseline sample.}
\label{fig:dist_main_outcomes}
\end{figure}


\begin{table}[!hbt]
\centering
\caption{Additional Balancing Checks}
\label{table 1}
\resizebox{\columnwidth}{!}{%
\begin{tabular}{lccccccc}
                        \toprule                              & \multicolumn{2}{c}{Treatment 1} & \multicolumn{2}{c}{Treatment 2}& \multicolumn{2}{c}{Control}  &               \\
Variable                                              & N       & Mean      & N    & Mean      & N     & Mean  & p-value \\
\hline
Age (\# years) &        39 &  25.82 &        38 &  27.47 &        42 &  26.88 &  0.510 \\
Female (1-female, 0-male) &        39 &   0.21 &        38 &   0.21 &        42 &   0.24 &  0.930 \\
White (1-white, 0-others) &        39 &   0.69 &        38 &   0.50 &        42 &   0.55 &  0.206 \\
Education PGDE (1-yes, 0-other programmes) &        39 &   0.10 &        38 &   0.11 &        42 &   0.14 &  0.823 \\
Aspiration (s.d.) &        39 &  -0.20 &        38 &   0.02 &        42 &   0.17 &  0.245 \\
Educational Aspiration (s.d.) &        39 &   0.10 &        38 &  -0.16 &        41 &   0.06 &  0.482 \\
Hope (s.d.) &        39 &  -0.13 &        38 &   0.04 &        42 &   0.08 &  0.625 \\
Confidence (s.d.) &        39 &   0.01 &        38 &  -0.16 &        42 &   0.13 &  0.441 \\
Effort (1-no missed lectures, 0-missed any) &        39 &   0.82 &        37 &   0.84 &        41 &   0.83 &  0.981 \\
Effort (1-no missed tutorials, 0-missed any) &        39 &   0.92 &        37 &   0.89 &        41 &   0.93 &  0.840 \\

\hline
\end{tabular}%
}
\begin{tablenotes}
\setlength\labelsep{0pt}
      \small
      \item \footnotesize \textbf{Notes:} The table reports group means and standard deviations for all baseline respondents included in the final sample. The final column reports the p-value from an F-test of equality of means across the three groups. Standardized outcomes are scaled to mean 0 and standard deviation 1.
   \end{tablenotes}
\end{table}

\begin{table*}[htbp]
\centering
\caption{Balance checks for all baseline respondents}
\label{tab:balance_fullbaseline}
\resizebox{\textwidth}{!}{%
\begin{tabular}{lcccccccccc}
\toprule
 & \multicolumn{3}{c}{Treatment 1} & \multicolumn{3}{c}{Treatment 2} & \multicolumn{3}{c}{Control} & p-value \\
Variable & N & Mean & S.D. & N & Mean & S.D. & N & Mean & S.D. & \multicolumn{1}{l}{} \\
\midrule
Age (\# years) &        83 &  25.82 &   5.68 &        81 &  26.11 &   6.97 &        82 &  26.68 &   6.58 &  0.681 \\
Female (1-female, 0-male) &        83 &   0.29 &   0.46 &        80 &   0.24 &   0.43 &        82 &   0.28 &   0.45 &  0.733 \\
White (1-white, 0-others) &        83 &   0.55 &   0.50 &        81 &   0.46 &   0.50 &        82 &   0.50 &   0.50 &  0.461 \\
Education PGDE (1-yes, 0-other programmes) &        83 &   0.13 &   0.34 &        81 &   0.12 &   0.33 &        82 &   0.12 &   0.33 &  0.976 \\
Aspiration (s.d.) &        82 &  -0.11 &   1.09 &        81 &  -0.07 &   0.85 &        81 &   0.19 &   0.98 &  0.105 \\
Educational Aspiration (s.d.) &        81 &   0.06 &   0.98 &        81 &  -0.06 &   1.01 &        80 &   0.04 &   0.99 &  0.709 \\
Hope (s.d.) &        82 &  -0.10 &   1.15 &        81 &  -0.09 &   0.92 &        81 &   0.05 &   0.93 &  0.598 \\
Confidence (s.d.) &        82 &   0.01 &   1.05 &        81 &  -0.07 &   0.98 &        81 &   0.06 &   0.95 &  0.697 \\
Effort (1-no missed lectures, 0-missed any) &        83 &   0.81 &   0.40 &        79 &   0.78 &   0.41 &        80 &   0.78 &   0.42 &  0.876 \\
Effort (1-no missed tutorials, 0-missed any) &        83 &   0.86 &   0.35 &        79 &   0.89 &   0.32 &        80 &   0.90 &   0.30 &  0.671 \\
\bottomrule
\bottomrule
\end{tabular}%
}
\begin{tablenotes}
\setlength\labelsep{0pt}
\small
\item \footnotesize \textbf{Notes:} The table reports group means and standard deviations for all baseline respondents, including baseline-only attritors. The final column reports the p-value from an F-test of equality of means across the three groups. Standardized outcomes are scaled to mean 0 and standard deviation 1.

\end{tablenotes}
\end{table*}
\begin{table}[htbp]
\centering
\caption{Differential attrition tests}
\label{tab:a3_correct}
\resizebox{\textwidth}{!}{%
\begin{tabular}{lcccccccc}
\toprule
Outcome & Wave & Treat rate & Control rate & p-value & Cov. adj. diff. & Std. Error & p-value & N \\
\midrule
\multicolumn{9}{l}{\textit{Panel (a): Psychological outcomes}} \\
Aspiration &         2 &  0.476 &  0.524 &  0.473 & -0.044 &  0.069 &  0.528 &       243 \\
Aspiration &         3 &  0.409 &  0.415 &  0.927 &  0.002 &  0.068 &  0.974 &       243 \\
Aspiration &         4 &  0.409 &  0.415 &  0.927 &  0.002 &  0.068 &  0.974 &       243 \\
Educational Aspiration &         2 &  0.476 &  0.524 &  0.473 & -0.034 &  0.069 &  0.623 &       241 \\
Educational Aspiration &         3 &  0.396 &  0.415 &  0.784 & -0.005 &  0.068 &  0.946 &       241 \\
Educational Aspiration &         4 &  0.402 &  0.415 &  0.855 &  0.002 &  0.068 &  0.977 &       241 \\
Hope &         2 &  0.476 &  0.524 &  0.473 & -0.040 &  0.068 &  0.561 &       243 \\
Hope &         3 &  0.409 &  0.415 &  0.927 &  0.003 &  0.068 &  0.968 &       243 \\
Hope &         4 &  0.409 &  0.415 &  0.927 &  0.003 &  0.068 &  0.968 &       243 \\
Confidence &         2 &  0.476 &  0.524 &  0.473 & -0.041 &  0.068 &  0.550 &       243 \\
Confidence &         3 &  0.409 &  0.415 &  0.927 &  0.004 &  0.067 &  0.956 &       243 \\
Confidence &         4 &  0.409 &  0.415 &  0.927 &  0.004 &  0.067 &  0.956 &       243 \\
\midrule
\multicolumn{9}{l}{\textit{Panel (b): Effort outcomes}} \\
Not missing lectures/tutorials &         2 &  0.476 &  0.524 &  0.473 & -0.042 &  0.068 &  0.536 &       241 \\
Not missing lectures/tutorials &         3 &  0.409 &  0.402 &  0.927 &  0.014 &  0.067 &  0.840 &       241 \\
Not missing lectures/tutorials &         4 &  0.409 &  0.415 &  0.927 &  0.001 &  0.067 &  0.994 &       241 \\
Not missing lectures &         2 &  0.476 &  0.524 &  0.473 & -0.047 &  0.069 &  0.492 &       241 \\
Not missing lectures &         3 &  0.409 &  0.402 &  0.927 &  0.008 &  0.067 &  0.907 &       241 \\
Not missing lectures &         4 &  0.409 &  0.415 &  0.927 & -0.005 &  0.068 &  0.936 &       241 \\
Not missing tutorials &         2 &  0.476 &  0.524 &  0.473 & -0.040 &  0.069 &  0.556 &       241 \\
Not missing tutorials &         3 &  0.409 &  0.402 &  0.927 &  0.015 &  0.068 &  0.825 &       241 \\
Not missing tutorials &         4 &  0.409 &  0.415 &  0.927 &  0.002 &  0.068 &  0.977 &       241 \\
\bottomrule
\end{tabular}%
}
\begin{tablenotes}
\setlength\labelsep{0pt}
\small
\item \footnotesize \textbf{Notes:} Treat rate and Control rate report response rates by treatment status. The covariate-adjusted difference is from a linear probability model of response on treatment status, age, gender, a white indicator, an indicator for enrolment in the Education PGDE programme, and the baseline value of the corresponding outcome. Exact p-values are reported in the table.
\end{tablenotes}
\end{table}

\begin{table*}[htbp]
\centering
\caption{Representativeness of the linked analysis sample}
\label{tab:representativeness}
\resizebox{\textwidth}{!}{%
\begin{tabular}{lccccccc}
\toprule
 & \multicolumn{3}{c}{Linked analysis sample} & \multicolumn{3}{c}{Other baseline respondents} & p-value \\
Variable & N & Mean & S.D. & N & Mean & S.D. & \multicolumn{1}{l}{} \\
\midrule
Age (\# years) &       119 &  26.72 &   6.31 &       127 &  25.72 &   6.50 &  0.220 \\
Female (1-female, 0-male) &       119 &   0.22 &   0.41 &       126 &   0.32 &   0.47 &  0.082 \\
White (1-white, 0-others) &       119 &   0.58 &   0.50 &       127 &   0.43 &   0.50 &  0.021 \\
Education PGDE (1-yes, 0-other programmes) &       119 &   0.12 &   0.32 &       127 &   0.13 &   0.34 &  0.703 \\
Aspiration (s.d.) &       119 &  -0.00 &   1.00 &       125 &   0.01 &   0.97 &  0.929 \\
Educational Aspiration (s.d.) &       118 &  -0.00 &   1.00 &       124 &   0.02 &   0.98 &  0.890 \\
Hope (s.d.) &       119 &  -0.00 &   1.00 &       125 &  -0.09 &   1.01 &  0.475 \\
Confidence (s.d.) &       119 &   0.00 &   1.00 &       125 &  -0.01 &   0.99 &  0.967 \\
Effort (1-no missed lectures, 0-missed any) &       117 &   0.83 &   0.38 &       125 &   0.75 &   0.43 &  0.143 \\
Effort (1-no missed tutorials, 0-missed any) &       117 &   0.91 &   0.28 &       125 &   0.85 &   0.36 &  0.112 \\
\bottomrule
\bottomrule
\end{tabular}%
}
\begin{tablenotes}
\setlength\labelsep{0pt}
\small
\item \footnotesize \textbf{Notes:} The table reports group means and standard deviations for the linked analysis and the baseline-only sample. The final column reports the p-value from a two-sample test of equality of means between the two groups. Standardized outcomes are scaled to mean 0 and standard deviation 1.
\end{tablenotes}
\end{table*}


\begin{table}[htbp]
\centering
\caption{Treatment effects (Treatment 1 vs Treatment 2)}
\label{table:treatment1_vs_treatment2}
\resizebox{\textwidth}{!}{%
\begin{tabular}{lccc}
\toprule
\textit{Panel (a): Psychological Outcomes} &  \textbf{Endline} & \textbf{Follow-up 1} & \textbf{Follow-up 2} \\
 & (immediate) &  (2 weeks) &  (4 weeks) \\
 \cmidrule(lr){2-2}
 \cmidrule(lr){3-3}
 \cmidrule(lr){4-4}
\textbf{Aspiration} & -0.012 &  0.067 & -0.095 \\
 & ( 0.244) & ( 0.235) & ( 0.297) \\
 & [ 0.961] & [ 0.778] & [ 0.751] \\
Observations &        77 &        66 &        66 \\
[0.5ex]
\textbf{Educational Aspiration} &  0.077 &  0.015 &  0.251 \\
 & ( 0.166) & ( 0.187) & ( 0.199) \\
 & [ 0.645] & [ 0.937] & [ 0.215] \\
Observations &        77 &        64 &        65 \\
[0.5ex]
\textbf{Hope} &  0.222 &  0.188 &  0.221 \\
 & ( 0.151) & ( 0.204) & ( 0.218) \\
 & [ 0.147] & [ 0.359] & [ 0.315] \\
Observations &        77 &        66 &        66 \\
[0.5ex]
\textbf{Confidence} &  0.228 &  0.139 &  0.258 \\
 & ( 0.164) & ( 0.226) & ( 0.272) \\
 & [ 0.168] & [ 0.542] & [ 0.346] \\
Observations &        77 &        66 &        66 \\
\midrule
\textit{Panel (b): Effort Outcomes} &  \textbf{Endline} & \textbf{Follow-up 1} & \textbf{Follow-up 2} \\
 & (immediate) &  (2 weeks) &  (4 weeks) \\
 \cmidrule(lr){2-2}
 \cmidrule(lr){3-3}
 \cmidrule(lr){4-4}
Not missing lectures/tutorials &  0.066 &  0.017 & -0.055 \\
 & ( 0.100) & ( 0.128) & ( 0.127) \\
 & [ 0.513] & [ 0.894] & [ 0.663] \\
[0.5ex]
Not missing lectures &  0.082 & -0.050 & -0.020 \\
 & ( 0.097) & ( 0.096) & ( 0.115) \\
 & [ 0.402] & [ 0.607] & [ 0.863] \\
[0.5ex]
Not missing tutorials &  0.044 & -0.039 &  0.052 \\
 & ( 0.079) & ( 0.120) & ( 0.096) \\
 & [ 0.582] & [ 0.744] & [ 0.589] \\
Observations &        76 &        65 &        65 \\
\bottomrule
\end{tabular}%
}
 \begin{tablenotes}
\setlength\labelsep{0pt}
      \small
      \item \footnotesize \textbf{Notes:}  The table reports ANCOVA treatment effects controlling for baseline outcomes. Controls include the baseline value of the relevant outcome, baseline psychological outcomes, age, gender, an indicator for enrolment in the Education PGDE programme, and race indicators. Heteroskedasticity-robust standard errors are in parentheses, and exact p-values are reported in square brackets below. Significance levels: *** p<0.01, ** p<0.05, * p<0.10.
\end{tablenotes}
\end{table}


\begin{table}[htbp]
\centering
\caption{Treatment effects (Treatment 1 vs Placebo)}
\label{table:treatment1_vs_placebo}
\resizebox{\textwidth}{!}{%
\begin{tabular}{lccc}
\toprule
\textit{Panel (a): Psychological Outcomes}
\textbf{Aspiration} &  0.272 &  0.170 & -0.024 \\
 & ( 0.218) & ( 0.250) & ( 0.255) \\
 & [ 0.216] & [ 0.500] & [ 0.925] \\
Observations &        80 &        68 &        68 \\
[0.5ex]
\textbf{Educational Aspiration} &  0.180 &  0.203 &  0.279 \\
 & ( 0.156) & ( 0.155) & ( 0.184) \\
 & [ 0.253] & [ 0.195] & [ 0.135] \\
Observations &        80 &        68 &        68 \\
[0.5ex]
\textbf{Hope} &  0.009 &  0.120 &  0.205 \\
 & ( 0.130) & ( 0.164) & ( 0.174) \\
 & [ 0.948] & [ 0.469] & [ 0.245] \\
Observations &        80 &        68 &        68 \\
[0.5ex]
\textbf{Confidence} &  0.220 &  0.333 & -0.014 \\
 & ( 0.210) & ( 0.209) & ( 0.209) \\
 & [ 0.299] & [ 0.117] & [ 0.946] \\
Observations &        80 &        68 &        68 \\
\midrule
\textit{Panel (b): Effort Outcomes}  &  \textbf{Endline} & \textbf{Follow-up 1} & \textbf{Follow-up 2} \\
 & (immediate) &  (2 weeks) &  (4 weeks) \\
 \cmidrule(lr){2-2}
 \cmidrule(lr){3-3}
 \cmidrule(lr){4-4}
Not missing lectures/tutorials &  0.050 &  0.269** &  0.098 \\
 & ( 0.096) & ( 0.128) & ( 0.128) \\
 & [ 0.606] & [ 0.040] & [ 0.451] \\
[0.5ex]
Not missing lectures & -0.007 &  0.297** &  0.069 \\
 & ( 0.094) & ( 0.113) & ( 0.111) \\
 & [ 0.944] & [ 0.012] & [ 0.539] \\
[0.5ex]
Not missing tutorials & -0.004 & -0.073 &  0.141 \\
 & ( 0.076) & ( 0.118) & ( 0.116) \\
 & [ 0.962] & [ 0.540] & [ 0.230] \\
Observations &        79 &        66 &        67 \\
\bottomrule
\end{tabular}%
}
 \begin{tablenotes}
\setlength\labelsep{0pt}
      \small
      \item \footnotesize \textbf{Notes:}  The table reports ANCOVA treatment effects controlling for baseline outcomes. Controls include the baseline value of the relevant outcome, baseline psychological outcomes, age, gender, an indicator for enrolment in the Education PGDE programme, and race indicators. Heteroskedasticity-robust standard errors are in parentheses, and exact p-values are reported in square brackets below. Significance levels: *** p<0.01, ** p<0.05, * p<0.10.
    \end{tablenotes}
\end{table}


\begin{table}[htbp]
\centering
\caption{Treatment effects (Treatment 2 vs Placebo)}
\label{table:treatment2_vs_placebo}
\resizebox{\textwidth}{!}{%
\begin{tabular}{lccc}
\toprule

\textit{Panel (a): Psychological Outcomes}  &  \textbf{Endline} & \textbf{Follow-up 1} & \textbf{Follow-up 2} \\
 & (immediate) &  (2 weeks) &  (4 weeks) \\
 \cmidrule(lr){2-2}
 \cmidrule(lr){3-3}
 \cmidrule(lr){4-4}
\textbf{Aspiration} &  0.316 &  0.033 &  0.245 \\
 & ( 0.199) & ( 0.232) & ( 0.264) \\
 & [ 0.117] & [ 0.889] & [ 0.359] \\
Observations &        79 &        62 &        62 \\
[0.5ex]
\textbf{Educational Aspiration} &  0.110 &  0.176 &  0.097 \\
 & ( 0.123) & ( 0.159) & ( 0.170) \\
 & [ 0.376] & [ 0.273] & [ 0.572] \\
Observations &        79 &        60 &        61 \\
[0.5ex]
\textbf{Hope} & -0.099 & -0.046 &  0.033 \\
 & ( 0.146) & ( 0.173) & ( 0.207) \\
 & [ 0.500] & [ 0.793] & [ 0.875] \\
Observations &        79 &        62 &        62 \\
[0.5ex]
\textbf{Confidence} & -0.108 &  0.180 & -0.177 \\
 & ( 0.182) & ( 0.167) & ( 0.220) \\
 & [ 0.554] & [ 0.287] & [ 0.425] \\
Observations &        79 &        62 &        62 \\
\midrule
\textit{Panel (b): Effort Outcomes} &  \textbf{Endline} & \textbf{Follow-up 1} & \textbf{Follow-up 2} \\
 & (immediate) &  (2 weeks) &  (4 weeks) \\
 \cmidrule(lr){2-2}
 \cmidrule(lr){3-3}
 \cmidrule(lr){4-4}
Not missing lectures/tutorials &  0.053 &  0.189 &  0.180 \\
 & ( 0.102) & ( 0.145) & ( 0.116) \\
 & [ 0.606] & [ 0.199] & [ 0.127] \\
[0.5ex]
Not missing lectures &  0.001 &  0.283** &  0.068 \\
 & ( 0.099) & ( 0.126) & ( 0.123) \\
 & [ 0.992] & [ 0.029] & [ 0.585] \\
[0.5ex]
Not missing tutorials &  0.028 & -0.014 &  0.164* \\
 & ( 0.066) & ( 0.092) & ( 0.097) \\
 & [ 0.677] & [ 0.881] & [ 0.099] \\
Observations &        77 &        59 &        60 \\
\bottomrule
\end{tabular}%
}
 \begin{tablenotes}
\setlength\labelsep{0pt}
      \small
      \item \footnotesize \textbf{Notes:}  The table reports ANCOVA treatment effects controlling for baseline outcomes. Controls include the baseline value of the relevant outcome, baseline psychological outcomes, age, gender, an indicator for enrolment in the Education PGDE programme, and race indicators. Heteroskedasticity-robust standard errors are in parentheses, and exact p-values are reported in square brackets below. Significance levels: *** p<0.01, ** p<0.05, * p<0.10.
    \end{tablenotes}
\end{table}


\begin{table}[htbp]
\centering
\caption{Treatment effects without controls (Any Treatment vs Placebo)}
\label{table:treatment_no_controls}
\resizebox{\textwidth}{!}{%
\begin{tabular}{lccc}
\toprule
\textit{Panel (a): Psychological Outcomes} &  \textbf{Endline} & \textbf{Follow-up 1} & \textbf{Follow-up 2} \\
 & (immediate) &  (2 weeks) &  (4 weeks) \\
 \cmidrule(lr){2-2}
 \cmidrule(lr){3-3}
 \cmidrule(lr){4-4}
\textbf{Aspiration} &  0.217 &  0.073 & -0.004 \\
 & ( 0.160) & ( 0.174) & ( 0.166) \\
 & [ 0.177] & [ 0.677] & [ 0.983] \\
Observations &       119 &        99 &        99 \\
[0.5ex]
\textbf{Educational Aspiration} &  0.142 &  0.137 &  0.035 \\
 & ( 0.128) & ( 0.145) & ( 0.153) \\
 & [ 0.270] & [ 0.347] & [ 0.818] \\
Observations &       118 &        96 &        97 \\
[0.5ex]
\textbf{Hope} & -0.022 & -0.063 & -0.000 \\
 & ( 0.110) & ( 0.127) & ( 0.133) \\
 & [ 0.840] & [ 0.622] & [ 0.999] \\
Observations &       119 &        99 &        99 \\
[0.5ex]
\textbf{Confidence} & -0.019 &  0.179 & -0.116 \\
 & ( 0.156) & ( 0.150) & ( 0.156) \\
 & [ 0.905] & [ 0.236] & [ 0.462] \\
Observations &       119 &        99 &        99 \\
\midrule
\textit{Panel (b): Effort Outcomes} &  \textbf{Endline} & \textbf{Follow-up 1} & \textbf{Follow-up 2} \\
 & (immediate) &  (2 weeks) &  (4 weeks) \\
 \cmidrule(lr){2-2}
 \cmidrule(lr){3-3}
 \cmidrule(lr){4-4}
Not missing lectures/tutorials &  0.032 &  0.177 &  0.051 \\
 & ( 0.085) & ( 0.109) & ( 0.103) \\
 & [ 0.710] & [ 0.107] & [ 0.620] \\
[0.5ex]
Not missing lectures & -0.004 &  0.204* &  0.004 \\
 & ( 0.081) & ( 0.104) & ( 0.094) \\
 & [ 0.959] & [ 0.054] & [ 0.970] \\
[0.5ex]
Not missing tutorials & -0.021 & -0.024 &  0.071 \\
 & ( 0.066) & ( 0.088) & ( 0.091) \\
 & [ 0.744] & [ 0.782] & [ 0.437] \\
Observations &       117 &        96 &        97 \\
\bottomrule
\end{tabular}%
}
 \begin{tablenotes}
\setlength\labelsep{0pt}
      \small
      \item \footnotesize \textbf{Notes:} The table reports ANCOVA treatment effects controlling only for the baseline value of each outcome. Heteroskedasticity-robust standard errors are in parentheses, and exact p-values are reported in square brackets below. Significance levels: *** p<0.01, ** p<0.05, * p<0.10.
  \end{tablenotes}
\end{table}


\begin{table}[htbp]
\centering
\caption{Difference-in-differences treatment effects}
\label{tab:did_results}
\resizebox{\textwidth}{!}{%
\begin{tabular}{lccc}
\toprule

\textit{Panel (a): Psychological Outcomes} &  \textbf{Endline} & \textbf{Follow-up 1} & \textbf{Follow-up 2} \\
 & (immediate) &  (2 weeks) &  (4 weeks) \\
 \cmidrule(lr){2-2}
 \cmidrule(lr){3-3}
 \cmidrule(lr){4-4}
\textbf{Aspiration} &  0.327* &  0.144 &  0.079 \\
 & ( 0.186) & ( 0.181) & ( 0.181) \\
 & [ 0.078] & [ 0.428] & [ 0.663] \\
Observations &       236 &       216 &       216 \\
[0.5ex]
\textbf{Educational Aspiration} &  0.160 &  0.150 &  0.057 \\
 & ( 0.142) & ( 0.157) & ( 0.174) \\
 & [ 0.260] & [ 0.339] & [ 0.745] \\
Observations &       237 &       215 &       216 \\
[0.5ex]
\textbf{Hope} & -0.005 & -0.009 &  0.046 \\
 & ( 0.122) & ( 0.144) & ( 0.149) \\
 & [ 0.965] & [ 0.949] & [ 0.758] \\
Observations &       236 &       216 &       216 \\
[0.5ex]
\textbf{Confidence} &  0.048 &  0.269* & -0.023 \\
 & ( 0.167) & ( 0.155) & ( 0.177) \\
 & [ 0.772] & [ 0.083] & [ 0.898] \\
Observations &       236 &       216 &       216 \\
\midrule
\textit{Panel (b): Effort Outcomes} &  \textbf{Endline} & \textbf{Follow-up 1} & \textbf{Follow-up 2} \\
 & (immediate) &  (2 weeks) &  (4 weeks) \\
 \cmidrule(lr){2-2}
 \cmidrule(lr){3-3}
 \cmidrule(lr){4-4}
Not missing lectures/tutorials &  0.029 &  0.165 &  0.070 \\
 & ( 0.108) & ( 0.128) & ( 0.122) \\
 & [ 0.791] & [ 0.197] & [ 0.566] \\
[0.5ex]
Not missing lectures & -0.007 &  0.219* &  0.022 \\
 & ( 0.108) & ( 0.125) & ( 0.119) \\
 & [ 0.949] & [ 0.078] & [ 0.851] \\
[0.5ex]
Not missing tutorials & -0.005 & -0.044 &  0.089 \\
 & ( 0.089) & ( 0.090) & ( 0.104) \\
 & [ 0.953] & [ 0.624] & [ 0.393] \\
Observations &       234 &       213 &       214 \\
\bottomrule
\end{tabular}%
}
\begin{tablenotes}
\setlength\labelsep{0pt}
\small
\item \footnotesize \textbf{Notes:}  Each column reports a separate baseline-versus-follow-up difference-in-differences regression estimated on the linked panel only, using the baseline wave and the indicated post-treatment wave. The reported coefficient is the interaction between the any-treatment indicator and a post indicator, so it measures the treatment-control difference in the change from baseline to that wave. The models are estimated with random-effects and include wave fixed effects, demographic controls, an indicator for enrolment in the Education PGDE programme, race indicators, and the same set of baseline control variables used in the implemented DiD specification for each outcome. Observations are person-wave observations. Robust standard errors are in parentheses, and exact p-values are reported in square brackets below. Significance levels: *** p<0.01, ** p<0.05, * p<0.10.
\end{tablenotes}
\end{table}


\begin{table}[htbp]
\centering
\caption{Inverse-probability-weighted treatment effects}
\label{tab:ipw_results}
\resizebox{\textwidth}{!}{%
\begin{tabular}{lccc}
\toprule

\textit{Panel (a): Psychological Outcomes} &  \textbf{Endline} & \textbf{Follow-up 1} & \textbf{Follow-up 2} \\
 & (immediate) &  (2 weeks) &  (4 weeks) \\
 \cmidrule(lr){2-2}
 \cmidrule(lr){3-3}
 \cmidrule(lr){4-4}
\textbf{Aspiration} &  0.260 &  0.037 &  0.063 \\
 & ( 0.179) & ( 0.200) & ( 0.200) \\
 & [ 0.148] & [ 0.853] & [ 0.754] \\
Observations &       118 &        98 &        98 \\
[0.5ex]
\textbf{Educational Aspiration} &  0.151 &  0.185 &  0.186 \\
 & ( 0.119) & ( 0.146) & ( 0.153) \\
 & [ 0.208] & [ 0.208] & [ 0.228] \\
Observations &       118 &        96 &        97 \\
[0.5ex]
\textbf{Hope} & -0.029 &  0.023 &  0.086 \\
 & ( 0.125) & ( 0.158) & ( 0.174) \\
 & [ 0.820] & [ 0.886] & [ 0.623] \\
Observations &       118 &        98 &        98 \\
[0.5ex]
\textbf{Confidence} &  0.098 &  0.327** & -0.049 \\
 & ( 0.166) & ( 0.161) & ( 0.188) \\
 & [ 0.557] & [ 0.045] & [ 0.796] \\
Observations &       118 &        98 &        98 \\
\midrule
\textit{Panel (b): Effort Outcomes} &  \textbf{Endline} & \textbf{Follow-up 1} & \textbf{Follow-up 2} \\
 & (immediate) &  (2 weeks) &  (4 weeks) \\
 \cmidrule(lr){2-2}
 \cmidrule(lr){3-3}
 \cmidrule(lr){4-4}
Not missing lectures/tutorials &  0.037 &  0.149 &  0.113 \\
 & ( 0.090) & ( 0.119) & ( 0.104) \\
 & [ 0.685] & [ 0.213] & [ 0.283] \\
[0.5ex]
Not missing lectures & -0.004 &  0.236** &  0.038 \\
 & ( 0.088) & ( 0.110) & ( 0.102) \\
 & [ 0.961] & [ 0.034] & [ 0.709] \\
[0.5ex]
Not missing tutorials & -0.019 & -0.042 &  0.141 \\
 & ( 0.068) & ( 0.081) & ( 0.093) \\
 & [ 0.780] & [ 0.610] & [ 0.134] \\
Observations &       116 &        95 &        96 \\
\bottomrule
\end{tabular}%
}
\begin{tablenotes}
\setlength\labelsep{0pt}
\small
\item \footnotesize \textbf{Notes:} The table re-estimates the main ANCOVA on observed respondents using inverse-probability weights equal to one divided by the fitted response probability from a separate wave-by-outcome probit. Response probabilities are estimated using age, gender, a white indicator, an indicator for enrolment in the Education PGDE programme, and the baseline value of the corresponding outcome; the weighted outcome regressions retain the main ANCOVA controls, including race indicators. Heteroskedasticity-robust standard errors are in parentheses, and exact p-values are reported in square brackets below. Significance levels: *** p<0.01, ** p<0.05, * p<0.10.
\end{tablenotes}
\end{table}


\begin{table}[htbp]
\centering
\caption{\textbf{Heterogeneity by baseline aspiration}}
\label{tab:heterogeneity_baseline_aspiration}
\resizebox{\textwidth}{!}{%
\begin{tabular}{lccc}
\toprule
 Panel (a): Psychological Outcomes & \textbf{Endline} & \textbf{Follow-up 1} & \textbf{Follow-up 2} \\
 & (immediate) &  (2 weeks) &  (4 weeks) \\
 \cmidrule(lr){2-2}
 \cmidrule(lr){3-3}
 \cmidrule(lr){4-4}
\textbf{Aspiration} &  0.028 & -0.297* & -0.319* \\
 & ( 0.154) & ( 0.174) & ( 0.166) \\
 & [ 0.858] & [ 0.091] & [ 0.058] \\
Observations &       118 &        98 &        98 \\
[0.5ex]
\textbf{Educational Aspiration} & -0.026 & -0.096 & -0.073 \\
 & ( 0.117) & ( 0.109) & ( 0.147) \\
 & [ 0.822] & [ 0.384] & [ 0.620] \\
Observations &       118 &        96 &        97 \\
[0.5ex]
\textbf{Hope} & -0.034 & -0.242 & -0.294** \\
 & ( 0.115) & ( 0.157) & ( 0.139) \\
 & [ 0.767] & [ 0.127] & [ 0.037] \\
Observations &       118 &        98 &        98 \\
[0.5ex]
\textbf{Confidence} & -0.317* &  0.084 &  0.094 \\
 & ( 0.163) & ( 0.156) & ( 0.209) \\
 & [ 0.055] & [ 0.593] & [ 0.655] \\
Observations &       118 &        98 &        98 \\
\midrule
\textit{Panel (b): Effort Outcomes}  &  \textbf{Endline} & \textbf{Follow-up 1} & \textbf{Follow-up 2} \\
 & (immediate) &  (2 weeks) &  (4 weeks) \\
 \cmidrule(lr){2-2}
 \cmidrule(lr){3-3}
 \cmidrule(lr){4-4}
Not missing lectures/tutorials &  0.066 &  0.144 &  0.223* \\
 & ( 0.076) & ( 0.127) & ( 0.116) \\
 & [ 0.382] & [ 0.260] & [ 0.058] \\
[0.5ex]
Not missing lectures &  0.103 &  0.059 &  0.088 \\
 & ( 0.073) & ( 0.121) & ( 0.108) \\
 & [ 0.158] & [ 0.627] & [ 0.421] \\
[0.5ex]
Not missing tutorials &  0.058 &  0.096 &  0.070 \\
 & ( 0.071) & ( 0.102) & ( 0.101) \\
 & [ 0.411] & [ 0.352] & [ 0.490] \\
Observations &       116 &        95 &        96 \\
\bottomrule
\end{tabular}%
}
\begin{tablenotes}
\setlength\labelsep{0pt}
\small
\item \footnotesize \textbf{Notes:} The table reports the coefficient on the interaction between the any-treatment indicator and baseline aspiration from the main ANCOVA specification. A positive coefficient indicates a larger treatment effect for students with above median baseline aspirations, while a negative coefficient indicates a smaller treatment effect. Regressions include the full set of main ANCOVA controls. Heteroskedasticity-robust standard errors are reported in parentheses and exact p-values in square brackets below.
\end{tablenotes}
\end{table}

\begin{table}[htbp]
\centering
\caption{Multiple-hypothesis-adjusted p-values}
\label{tab:mht_combined}
\resizebox{\textwidth}{!}{%
\begin{tabular}{llccc}
\toprule
Outcome & Wave & Raw p-value & BH q-value & Romano-Wolf p-value \\
\midrule
\multicolumn{5}{l}{\textit{Panel (a): Psychological outcomes}} \\
Aspiration & Immediate &  0.094 &  0.376 &  0.333 \\
Aspiration & Follow-up 1 &  0.739 &  0.986 &  0.932 \\
Aspiration & Follow-up 2 &  0.900 &  0.900 &  0.898 \\
Educational Aspiration & Immediate &  0.344 &  0.689 &  0.725 \\
Educational Aspiration & Follow-up 1 &  0.260 &  0.521 &  0.573 \\
Educational Aspiration & Follow-up 2 &  0.320 &  0.900 &  0.685 \\
Hope & Immediate &  0.772 &  0.772 &  0.925 \\
Hope & Follow-up 1 &  0.987 &  0.987 &  0.987 \\
Hope & Follow-up 2 &  0.702 &  0.900 &  0.887 \\
Confidence & Immediate &  0.720 &  0.772 &  0.925 \\
Confidence & Follow-up 1 &  0.147 &  0.521 &  0.452 \\
Confidence & Follow-up 2 &  0.604 &  0.900 &  0.887 \\
\midrule
\multicolumn{5}{l}{\textit{Panel (b): Effort outcomes}} \\
Not missing lectures/tutorials & Immediate &  0.789 &  0.939 &  0.964 \\
Not missing lectures/tutorials & Follow-up 1 &  0.097 &  0.145 &  0.182 \\
Not missing lectures/tutorials & Follow-up 2 &  0.319 &  0.479 &  0.445 \\
Not missing lectures & Immediate &  0.787 &  0.939 &  0.964 \\
Not missing lectures & Follow-up 1 &  0.022 &  0.065 &  0.071 \\
Not missing lectures & Follow-up 2 &  0.627 &  0.627 &  0.620 \\
Not missing tutorials & Immediate &  0.939 &  0.939 &  0.964 \\
Not missing tutorials & Follow-up 1 &  0.533 &  0.533 &  0.548 \\
Not missing tutorials & Follow-up 2 &  0.162 &  0.479 &  0.348 \\
\bottomrule
\end{tabular}%
}
\begin{tablenotes}
\setlength\labelsep{0pt}
\small
\item \footnotesize \textbf{Notes:} The table reports the raw p-value, the Benjamini-Hochberg q-value, and the Romano-Wolf stepdown-adjusted p-value for each main ANCOVA treatment effect. Adjustments are computed separately within the psychological and effort outcome families for each wave. Romano-Wolf p-values are based on 1,000 bootstrap replications.
\end{tablenotes}
\end{table}
