# Supplementary material for: The time sensitivity of aspirational interventions: Evidence from a role-modeling RCT
Source: PLoS One. 2026 Jun 15;21(6):e0350832. doi: 10.1371/journal.pone.0350832 (PMC13268185; doi:10.1371/journal.pone.0350832)
Supplement: S2 File — (TEX) [file pone.0350832.s002.tex]

\label{app:notes}

\subsection{Invitation and recruitment of participants}
The first email to recruit participants was sent on 29 September 2020. The recruitment lasted until the invitation to the intervention, communicated on 13 October 2020.
The script of all emails sent for the recruitment and invitation to the interventions can be found
\href{https://www.dropbox.com/scl/fi/9obmnvthxtxjx3g96r4dw/Communications-Recruitment-and-Intervention.docx?rlkey=wf3270dupq1b52rb8tt08c9ke&dl=0}{here}.

\subsection{Survey questionnaires}
Questionnaires were administered to the participants using Qualtrics, which was used to design the questionnaires. Participants received links to the surveys via email, or during the intervention. The survey questionnaires are available \href{https://www.dropbox.com/scl/fo/h589tlb7g9g0iojwoel2b/AOfs-CFJT43JdE9-XH3ekuQ?dl=0&e=1&preview=Baseline_Survey.pdf&rlkey=v34y9ssxedjgwdqdvrzskfo7k}{here}.
\subsection{Script for zoom session}
The script for the conduction of the zoom sessions is available \href{https://www.dropbox.com/scl/fo/h589tlb7g9g0iojwoel2b/AOfs-CFJT43JdE9-XH3ekuQ?dl=0&e=1&preview=Script_Intervention.pdf&rlkey=v34y9ssxedjgwdqdvrzskfo7k}{here}.

\subsection{Intervention videos}
The videos shown to the participants were self-produced and hosted on YouTube on a private channel ensuring that they were not visible to anyone outside of the intervention period. The videos are available at the following: \href{https://youtu.be/KKXSULba3BE?si=EtG-WqjciJzfUPKY}{Treatment 1}, \href{https://youtu.be/PDWFId0-1ks?si=fCcRLNosBR07GK4i}{Treatment 2}. The placebo video was compiled from publicly available sources; a detailed description, source links, and transcript are provided \href{https://www.dropbox.com/scl/fi/jw1t4h47q3u5flyyarp7f/Control-Video.pdf?rlkey=zeiifn6ob0udmvx1a4ge0iaa1&st=5f1zj2jy&dl=0}{here}.
