# Supplementary material for: The time sensitivity of aspirational interventions: Evidence from a role-modeling RCT
Source: PLoS One. 2026 Jun 15;21(6):e0350832. doi: 10.1371/journal.pone.0350832 (PMC13268185; doi:10.1371/journal.pone.0350832)
Supplement: S3 File — (TEX) [file pone.0350832.s003.tex]

\label{app:vardescription}

This section describes the construction and measurement of the main outcome variables used in the analysis: hope, general aspirations, educational aspirations, confidence, and effort.

\subsection{Hope}

Hope is measured using the 12-item Adult Hope Scale developed by Snyder \cite{Snyder2002}. The items are listed below:

\begin{enumerate}
    \item I can think of many ways to get out of a jam.
    \item I energetically pursue my goals.
    \item I feel tired most of the time.
    \item There are lots of ways around any problem.
    \item I am easily downed in an argument.
    \item I can think of many ways to get the things in life that are important to me.
    \item I worry about my health.
    \item Even when others get discouraged, I know I can find a way to solve the problem.
    \item My past experiences have prepared me well for my future.
    \item I have been pretty successful in life.
    \item I usually find myself worrying about something.
    \item I meet the goals that I set for myself.
\end{enumerate}

Each item is scored on an 8-point Likert scale ranging from 1 (``Definitely false'') to 8 (``Definitely true''). Negatively worded items are reverse-coded so that higher values consistently indicate higher levels of hope.

Following Snyder \cite{Snyder2002}, the hope index is constructed using items 1, 2, 4, 6, 8, 9, 10 and 12, while items 3, 5, 7 and 11 serve as fillers. The final hope score is computed as the average across the relevant items. Higher values indicate greater levels of hope.

\subsection{General aspirations}

General aspirations are measured using a three-item scale based on \cite{garcia2019aspirational}:

\begin{enumerate}
    \item It is better to dream of a better future than to accept the reality of things.
    \item It is better to have aspirations for yourself than to accept each day as it comes.
    \item Goal setting is crucial.
\end{enumerate}

Each item is measured on the same 8-point Likert scale as above. The aspiration index is constructed by averaging the three items, with higher values indicating stronger aspirations.

\subsection{Educational aspirations}

Educational aspirations are measured using the question:

\begin{quote}
``Thinking about the courses that you are currently taking, what grade (on average) do you aim to achieve by the end of this semester?''
\end{quote}

Responses range from D1 and below to A1, covering the full spectrum of passing grades (D1--A1). These responses are coded numerically on a scale from 1 (D1) to 12 (A1). Higher values indicate more ambitious grade targets.

\subsection{Confidence}

Confidence is measured using the question:

\begin{quote}
``How confident do you feel in general?''
\end{quote}

Responses are recorded on a 5-point scale ranging from 1 (very low confidence) to 5 (very high confidence). Higher values indicate greater self-reported confidence.

\subsection{Effort: missed lectures and tutorials}

Effort is proxied by self-reported attendance. Participants are asked:

\begin{quote}
``How many lectures did you miss in the last week?''\\
``How many tutorials did you miss in the last week?''
\end{quote}

Response options are: 0, 1, 2, 3, 4, 5, or more than 5.

From these responses, we construct three binary indicators:
\begin{itemize}
    \item \textbf{Missed lectures}: equals 1 if at least one lecture was missed, 0 otherwise.
    \item \textbf{Missed tutorials}: equals 1 if at least one tutorial was missed, 0 otherwise.
    \item \textbf{Any absence}: equals 1 if at least one lecture or tutorial was missed, 0 otherwise.
\end{itemize}

\subsection{Standardisation and controls}

All outcome variables are standardised to have mean zero and unit variance. Treatment effects are therefore reported in standard deviation units (Cohen's $d$).

All specifications include baseline values of the dependent variable (ANCOVA specification), as well as a set of individual-level controls:
\begin{itemize}
    \item Gender (indicator equal to 1 if female),
    \item Age (in years),
    \item Ethnicity (categorical variable with six groups),
    \item  PGDE enrolment.
\end{itemize}

In some specifications, we additionally include a binary indicator distinguishing White versus non-White participants. 

\subsection{Reliability and validity}

The Cronbach's alpha is 0.80 for the hope scale and 0.50 for the aspirations scale. The hope scale exhibits high internal consistency, while the aspirations scale shows moderate reliability, which is expected given the small number of items (\cite{nunnally1978psychometric}).

Both measures are widely used in the literature, supporting their external validity (e.g. \cite{Snyder2002}, \cite{garcia2019aspirational}).
