# Supplementary material for: The time sensitivity of aspirational interventions: Evidence from a role-modeling RCT
Source: PLoS One. 2026 Jun 15;21(6):e0350832. doi: 10.1371/journal.pone.0350832 (PMC13268185; doi:10.1371/journal.pone.0350832)
Supplement: S4 File — (TEX) [file pone.0350832.s004.tex]

\label{app:model}
\setcounter{table}{0}
\setcounter{figure}{0}

\renewcommand{\thetable}{D\arabic{table}}
\renewcommand{\thefigure}{D\arabic{figure}}

 
To align our empirical data with the model, we perform several transformations. Firstly, we standardize the aspiration and effort measures using min-max scaling to ensure they range between 0 and 1. This facilitates comparison across different periods and variables. Next, we create separate standardized effort measures for missed lectures and tutorials. Higher values indicate higher effort (or fewer sessions missed).

Specifically, we consider the following specification: \begin{align}
\text{Effort}_t 
&= \left(\text{Effort\_Lecture}_t\right)^{\alpha}
   \left(\text{Effort\_Tutorial}_t\right)^{1-\alpha},
\end{align}
with $\alpha = \frac{1}{2}$, indicating equal weighting of tutorials and lectures in the overall effort measure. The results are robust to other choices of $\alpha \in \left(\frac{1}{3},\frac{2}{3}\right)$.

To estimate the model, we solve the non-linear optimization problem, finding the parameter values that minimize the squared discrepancy between the model's predicted efforts and the observed efforts from our empirical data. Fig D1 %\ref{fig:effort_fit} 
shows the average observed and predicted effort over time, indicating a reasonable fit between the theoretical predictions and the empirical data.

\begin{figure}[h!]
   %\centering
   % \includegraphics[width=0.85\textwidth]{fit.eps}
    % \caption{Average Predicted and Observed Effort Over Time}
    \label{fig:effort_fit}
\end{figure}
